# Supplementary material for: Identification and validation of immune and prognosis-related genes in hepatocellular carcinoma: A review
Source: Medicine (Baltimore). 2022 Nov 18;101(46):e31814. doi: 10.1097/MD.0000000000031814 (PMC9678506; doi:10.1097/MD.0000000000031814)
Supplement: Supplementary file 2 [file medi-101-e31814-s002.xls]

## Sheet: Sheet1
Table S2. Relationship between expression levels of 10 IRHGs and drug sensitivity
Gene	Drug	cor	pvalue
PPIA	Hydroxyurea	0.490673	6.88786e-05
HDAC1	Acrichine	0.406121	0.00128371
HDAC1	Nelarabine	0.405205	0.00131977
PPIA	Asparaginase	0.393303	0.00187882
PPIA	Nelarabine	0.364883	0.00415082
PPIA	Uracil mustard	0.36364	0.00429058
BIRC5	Selumetinib	-0.3609	0.00461329
PPIA	Chlorambucil	0.355229	0.0053498
CD320	Dasatinib	-0.347957	0.00644442
BIRC5	Nelarabine	0.344203	0.00708277
CD320	Cisplatin	0.340868	0.00769568
HDAC1	LEE-011	0.33389	0.0091292
RAC1	Fluorouracil	-0.326989	0.0107695
ISG20L2	Allopurinol	0.324078	0.0115347
BIRC5	ARRY-162	-0.319388	0.0128662
BIRC5	Digoxin	0.319004	0.0129807
PPIA	Triethylenemelamine	0.316032	0.0138984
GMFB	Actinomycin D	-0.315052	0.0142128
BIRC5	Hydroxyurea	0.310224	0.0158531
CD320	Carboplatin	0.309338	0.016171
HDAC1	LOXO-101	0.305648	0.0175548
BIRC5	6-THIOGUANINE	0.30235	0.0188759
BIRC5	Cobimetinib (isomer 1)	-0.300143	0.0198065
BIRC5	6-Thioguanine	0.299729	0.0199855
GMFB	Fluorouracil	-0.298059	0.020721
PPIA	Vorinostat	0.297935	0.0207764
BIRC5	Chlorambucil	0.297384	0.0210244
BIRC5	Uracil mustard	0.295112	0.0220745
CD320	Pipobroman	0.29463	0.0223032
PPIA	LEE-011	0.294219	0.0224993
PPIA	Dexamethasone Decadron	0.293567	0.0228138
PPIA	Carmustine	0.290303	0.0244443
PPIA	6-Thioguanine	0.287873	0.0257211
CD320	ETHINYL ESTRADIOL	0.287169	0.0261017
HDAC1	Vismodegib	0.287135	0.0261203
NRAS	Vinorelbine	-0.286447	0.0264964
PPIA	Thiotepa	0.285887	0.0268061
NRAS	Lenvatinib	0.285519	0.0270117
PPIA	Lomustine	0.284262	0.0277222
HDAC1	Erlotinib	-0.284185	0.0277663
BIRC5	Triethylenemelamine	0.283762	0.0280096
RAC1	Denileukin Diftitox Ontak	-0.283693	0.0280496
BIRC5	Bleomycin	0.281871	0.029118
PSMD1	Celecoxib	-0.281308	0.0294551
CD320	Carmustine	0.278818	0.0309853
CD320	Calusterone	0.27753	0.0318024
GMFB	ETHINYL ESTRADIOL	-0.277401	0.0318855
GMFB	Imatinib	-0.277199	0.0320151
RAC1	Simvastatin	0.275788	0.032936
PPIA	Pipobroman	0.273766	0.0342944
PPIA	Nitrogen mustard	0.273639	0.0343813
PSMD14	Vorinostat	0.273633	0.0343854
GMFB	Paclitaxel	-0.272685	0.0350391
HDAC1	Sunitinib	0.272562	0.0351253
CD320	Vismodegib	0.27231	0.0353009
NRAS	Fluorouracil	-0.270671	0.036463
BIRC5	Vismodegib	0.269676	0.0371842
PPIA	Melphalan	0.269644	0.0372074
HDAC1	Hydroxyurea	0.267781	0.03859
PSMD1	Irofulven	0.267273	0.0389745
ISG20L2	6-MERCAPTOPURINE	0.266853	0.0392945
HDAC1	Parthenolide	0.266299	0.0397199
GMFB	Mithramycin	-0.266128	0.0398522
PPIA	Irinotecan	0.265941	0.0399972
GMFB	Cabozantinib	-0.265916	0.0400164
PPIA	Cladribine	0.265647	0.0402258
BIRC5	Vinorelbine	-0.265003	0.0407298
GMFB	Doxorubicin	-0.264586	0.0410594
PPIA	Ifosfamide	0.263441	0.0419762
PSMD1	Alectinib	-0.263151	0.0422103
BIRC5	Cytarabine	0.262728	0.0425546
NRAS	Panobinostat	-0.262497	0.0427436
CD320	Osimertinib	-0.262282	0.0429207
GMFB	Crizotinib	-0.261411	0.0436413
NRAS	LDK-378	-0.261178	0.0438363
PSMD14	Allopurinol	0.260533	0.0443792
GMFB	Docetaxel	-0.260047	0.0447916
GMFB	Teniposide	-0.259735	0.0450574
HDAC1	Palbociclib	0.259628	0.045149
HDAC1	METHOTREXATE	0.259088	0.045614
RAC1	DECITABINE	-0.257169	0.0472987
HDAC1	Cladribine	0.256516	0.0478832
GMFB	Depsipeptide	-0.256301	0.0480765
HDAC1	Vandetanib	-0.255826	0.0485066
GMFB	Ixabepilone	-0.254293	0.0499171
